# Supplementary material for: Evolution-guided functional analyses reveal diverse antiviral specificities encoded by IFIT1 genes in mammals
Source: eLife. 2016 May 31;5:e14228. doi: 10.7554/eLife.14228 (PMC4887208; doi:10.7554/eLife.14228)
Supplement: Supplementary file 1. — DOI: http://dx.doi.org/10.7554/eLife.14228.020 [file elife-14228-supp1.xls]

## Sheet: Table1 - Accession numbers
File 1: Accession numbers of IFIT genes used in these studies
Accession	Species
XM_010589121	African savanna elephant
XM_010589123	African savanna elephant
XM_010589124	African savanna elephant
XM_010589327	African savanna elephant
XM_010589328	African savanna elephant
XM_007963500	African green monkey
XM_007963502	African green monkey
XM_007963503	African green monkey
XM_007963496	African green monkey
XM_007963497	African green monkey
XM_006211050	Alpaca
XM_006211051	Alpaca
XM_006211070	Alpaca
XM_006211071	Alpaca
XM_004583560	American pika
XM_004583564	American pika
XM_004600089	American pika
XM_004583563	American pika
XM_012926455	American pika
XM_003903973	Baboon
XM_003903974	Baboon
XM_003903975	Baboon
XM_003903978	Baboon
XM_009214941	Baboon
XM_003922411	Bolivian squirrel monkey
XM_003922412	Bolivian squirrel monkey
XM_003922417	Bolivian squirrel monkey
XM_003922419	Bolivian squirrel monkey
XM_010333392	Bolivian squirrel monkey
NM_001075414	Cow
NM_001075698	Cow
XM_001787823	Cow
XM_010819764	Cow
XM_421662	Chicken
NM_001195146	Chimpanzee
NM_001205347	Chimpanzee
XM_003312756	Chimpanzee
XM_507902	Chimpanzee
XM_009458921	Chimpanzee
XM_003514736	Chinese hamster
XM_003514737	Chinese hamster
XM_007635039	Chinese hamster
XM_007635893	Chinese hamster
XM_007646449	Chinese hamster
XM_006147614	Chinese tree shrew
XM_006147615	Chinese tree shrew
XM_006147616	Chinese tree shrew
XM_006147618	Chinese tree shrew
XM_006147619	Chinese tree shrew
XM_006010496	Coelacanth
XM_006010499	Coelacanth
XM_011947862	Colobus
XM_011947865	Colobus
XM_011947866	Colobus
XM_011947871	Colobus
XM_011947874	Colobus
XM_012659659	Coquerel's sifaka
XM_012659690	Coquerel's sifaka
XM_012659752	Coquerel's sifaka
XM_012659760	Coquerel's sifaka
XM_012659764	Coquerel's sifaka
XM_005618758	Dog
XM_005618759	Dog
XM_005637513	Dog
XM_843249	Dog
XM_843271	Dog
XM_003993875	Cat
XM_006937718	Cat
XM_006937727	Cat
XM_011287196	Cat
XM_011287198	Cat
XM_004749694	Ferret
XM_004780756	Ferret
XM_004780757	Ferret
XM_004780758	Ferret
XM_004780761	Ferret
XM_003473552	Guinea pig
XM_003473553	Guinea pig
XM_003473855	Guinea pig
XM_007538278	Western European hedgehog
XM_007538279	Western European hedgehog
XM_007537198	Western European hedgehog
XM_007538281	Western European hedgehog
XM_007538284	Western European hedgehog
XM_004607605	European shrew
XM_004607606	European shrew
XM_004607607	European shrew
XM_004607614	European shrew
XM_004607615	European shrew
XM_004607616	European shrew
XM_004607617	European shrew
XM_004369915	Florida manatee
XM_004369916	Florida manatee
XM_012557602	Florida manatee
XM_004391199	Florida manatee
AY303814	Fugu rubripes
XM_002914403	Giant panda
XM_011218628	Giant panda
XM_011222406	Giant panda
Genomic location: GL192388.1:2984281-2985699	Giant panda
XM_011218629	Giant panda
XM_003255199	Northern white cheeked gibbon
XM_003255200	Northern white cheeked gibbon
XM_003255202	Northern white cheeked gibbon
XM_004087584	Northern white cheeked gibbon
XM_004092774	Northern white cheeked gibbon
XM_001376010	Gray short tailed opossum
XM_001377367	Gray short tailed opossum
XM_007478834	Gray short tailed opossum
XM_007478835	Gray short tailed opossum
XM_007478836	Gray short tailed opossum
XM_008120134	Green anole
JL615952	Horse
XM_001491815	Horse
XM_001501403	Horse
XM_005602369	Horse
XM_005602371	Horse
XM_005613793	Horse
AK089608	House mouse
AK150206	House mouse
BC138202	House mouse
NM_001005858	House mouse
NM_001110517	House mouse
NM_010501	House mouse
BC007091	Human
BC137368	Human
BC025786	Human
NM_001289759	Human
NM_001547	Human
XM_011361599	Large flying fox
XM_011361602	Large flying fox
XM_011361604	Large flying fox
XM_011361637	Large flying fox
XM_006096616	Little brown bat
XM_006096617	Little brown bat
XM_006096618	Little brown bat
XM_006096644	Little brown bat
XM_006096643	Little brown bat
XM_005385850	Long tailed chinchilla
XM_005385851	Long tailed chinchilla
XM_005385853	Long tailed chinchilla
XM_005385852	Long tailed chinchilla
XM_005386087	Long tailed chinchilla
XM_004838477	Naked mole rat
XM_004838479	Naked mole rat
XM_004884620	Naked mole rat
XM_004884622	Naked mole rat
XM_004884631	Naked mole rat
XM_004884633	Naked mole rat
XM_004461418	Nine banded armadillo
XM_004461419	Nine banded armadillo
XM_004461423	Nine banded armadillo
XM_012526302	Nine banded armadillo
XM_012526312	Nine banded armadillo
NM_001024753	Norway rat
NM_020096	Norway rat
XM_001079971	Norway rat
NM_001007694	Norway rat
NM_001132766	Sumatran orangutan
NM_001133330	Sumatran orangutan
NM_001132600	Sumatran orangutan
XM_002820959	Sumatran orangutan
XM_009245606	Sumatran orangutan
XM_008051619	Philippine tarsier
XM_008051621	Philippine tarsier
XM_008053819	Philippine tarsier
XM_008071408	Philippine tarsier
XM_008071409	Philippine tarsier
HQ679904	Pig
JX280459	Pig
NM_001204395	Pig
XM_001928671	Pig
XM_001506372	Platypus
XM_007666246	Platypus
XM_007671619	Platypus
XM_005352163	Prairie vole
XM_005352164	Prairie vole
XM_005352165	Prairie vole
XM_005352247	Prairie vole
XM_005352248	Prairie vole
XM_005352249	Prairie vole
XM_005372533	Prairie vole
XM_002718372	Rabbit
XM_008270166	Rabbit
XM_008270167	Rabbit
XM_008270169	Rabbit
XM_008270173	Rabbit
NM_001261730	Rhesus macaque
XM_001086192	Rhesus macaque
XM_001118323	Rhesus macaque
XM_001086535	Rhesus macaque
XM_001086665	Rhesus macaque
XM_004020282	Sheep
XM_012102515	Sheep
XM_012103169	Sheep
XM_012160432	Sheep
XM_004443908	Southern white rhinoceros
XM_004428149	Southern white rhinoceros
XM_004428151	Southern white rhinoceros
XM_004443912	Southern white rhinoceros
XM_004444028	Southern white rhinoceros
XM_004428150	Southern white rhinoceros
XM_005333746	Thirteen lined ground squirrel
XM_005333747	Thirteen lined ground squirrel
XM_005333748	Thirteen lined ground squirrel
XM_005333749	Thirteen lined ground squirrel
XM_005333770	Thirteen lined ground squirrel
XM_005333771	Thirteen lined ground squirrel
XM_005333772	Thirteen lined ground squirrel
XM_006735095	Weddell seal
XM_006736993	Weddell seal
XM_006743864	Weddell seal
XM_006743865	Weddell seal
XM_006743866	Weddell seal
XM_005292515	Western painted turtle
XM_005481238	White throated sparrow
XM_005496257	White throated sparrow
XM_002756386	White tufted ear marmoset
XM_002756387	White tufted ear marmoset
XM_003734483	White tufted ear marmoset
XM_009009937	White tufted ear marmoset
XM_009009938	White tufted ear marmoset
XM_002188552	Zebra finch
XM_004174972	Zebra finch
KF418357	Zebrafish
KF418361	Zebrafish
KF418363	Zebrafish
KF418356	Zebrafish
KF418360	Zebrafish
KF418359	Zebrafish
KF418358	Zebrafish
NM_001037565	Zebrafish
KF418364	Zebrafish
KF418365	Zebrafish
