# Supplementary material for: Evolution-guided functional analyses reveal diverse antiviral specificities encoded by IFIT1 genes in mammals
Source: eLife. 2016 May 31;5:e14228. doi: 10.7554/eLife.14228 (PMC4887208; doi:10.7554/eLife.14228)
Supplement: Supplementary file 2. — DOI: http://dx.doi.org/10.7554/eLife.14228.021 [file elife-14228-supp2.xls]

## Sheet: Table  2 - Oligos
File 2: Oligos used in these studies
Oligos to create pMD143 (vector pQCXIP digested with SbfI and EcoRI)
Oligo name	PCR template	Oligo sequence (restriction site underlined)
Insert oligo1: mCherry-T2A-3XFlag-MCS	None	GATCGATCCCTGCAGGATGGTGAGCAAGGGCGAGGAGGATAACATGGCCATCATCAAGGAGTTCATGCGCTTCAAGGTGCACATGGAGGGCTCCGTGAACGGCCACGAGTTCGAGATCGAGGGCGAGGGCGAGGGCCGCCCCTACGAGGGCACCCAGACCGCCAAGCTGAAGGTGACCAAGGGTGGCCCCCTGCCCTTCGCCTGGGACATCCTGTCCCCTCAGTTCATGTACGGCTCCAAGGCCTACGTGAAGCACCCCGCCGACATCCCCGACTACTTGAAGCTGTCCTTCCCCGAGGGCTTCAAGTGGGAGCGCGTGATGAACTTCGAGGACGGCGGCGTGGTGACCGTGACCCAGGACTCCTCCCTCCAGGACGGCGAGTTCATCTACAAGGTGAA…
Insert oligo2: mCherry-T2A-3XFlag-MCS	"	GCACCAACTTCCCCTCCGACGGCCCCGTAATGCAGAAGAAGACCATGGGCTGGGAGGCCTCCTCCGAGCGGATGTACCCCGAGGACGGCGCCCTGAAGGGCGAGATCAAGCAGAGGCTGAAGCTGAAGGACGGCGGCCACTACGACGCTGAGGTCAAGACCACCTACAAGGCCAAGAAGCCCGTGCAGCTGCCCGGCGCCTACAACGTCAACATCAAGTTGGACATCACCTCCCACAACGAGGACTACACCATCGTGGAACAGTACGAACGCGCCGAGGGCCGCCACTCCACCGGCGGCATGGACGAGCTGTACAAGGAAGGTCGTGGTTCTTTATTAACTTGTGGTGATGTTGAAGAAAATCCTGGTCCTCTCGAGATGGACTACAAAGACCATGACG…
mCherry-F-SbfI	PCR stitched oligo1 and oligo2	GATCGATCCCTGCAGGATGGTGAGC
MCS-R-EcoRI	"	CGATCGAATTCCGGATCCCAATTGG
Oligos to clone IFITs to pMD143 (vector pMD143 digested with NotI and BamHI or EcoRI)
Oligo name	PCR template	Oligo sequence (restriction site underlined)
Primate-IFIT1-F-NotI	Genomic DNA from human (Hep2G cells), Gibbon (Coriell PR01037 cells) or AGM (BSC40 cells)	GGGGCGGCCGCAATGAGTACAAATGGTGATGATCATCAGGTCAAGG
Primate-IFIT1-R-BamHI	"	GGGGGATCCCTAAGGACCTTGTCTCACAGAGTTCTC
Primate-IFIT1B-F-NotI	"	GGGGCGGCCGCAATGAGTGAAGAATCTGATGGAAAGCTTATTGAAG
Primate-IFIT1B-R-BamHI	"	GGGGGATCCTTAAAATATAGGGTTCAGGTCAGCAGCC
Mouse-IFIT1B-F-NotI	Genomic DNA from mouse (NIH3T3 cells)	GGGGCGGCCGCAATGGGAGAGAATGCTGATGGTGACCAGG
Mouse-IFIT1B-R-MfeI	"	GGGCAATTGTCAGAATGCAGGGTTCATTTCCC
Oligos to clone and mutate hCMTR1 (vector pRS305-Gal1 digested with XhoI and NotI)
Oligo name	PCR template	Oligo sequence (restriction site underlined)
hCMTR1-F-XhoI	RNA from human (Hep2G cells)	GGGCTCGAGATGAAGAGGAGAACTGACCCAGAATGC
hCMTR1-R-NotI	"	GGGGCGGCCGCTTAGGCCCTGTGCATCTGGATG
hCMTR1-K239A-F	pRS305-Gal1 with wildtype hCMTR1	ACAGGGCAGCAATGGCGATGGCTAACATGGAT
hCMTR1-K239A-R	"	ATCCATGTTAGCCATCGCCATTGCTGCCCTGT
Oligos to create linear PCR products for yeast integration
Oligo name	PCR template	Oligo sequence
Integrate-to-BY4741-F	pRS305-Gal1 with wildtype or K239A hCMTR1	TATATAAAGTAATGTGATTTCTTCGAAGAATATACTAAAAAATGAGCAGGCAAGATAAACGAAGGCAAAGCACACAGGAAACAGCTATGAC
Integrate-to-BY4741-R	"	GACATTCATAGGTATACATATATACACATGTATATATATCGTATGCTGCAGCTTTAAATAATCGGTGTCACGGTGATGACGGTGAAAACC
Oligos to clone 3xFlag-IFITs to p413 (vector p413 digested with XbaI and XhoI)
Oligo name	PCR template	Oligo sequence (restriction site underlined)
3xFlag-F-NheI	pMD143 with cloned IFIT1 or IFIT1B genes	GGGGCTAGCATGGACTACAAAGACCATGACGGTG
Human-IFIT1-R-XhoI	"	GGGCTCGAGCTAAGGACCTTGTCTCACAGAGTTCTCAAAGTCAGC
Human-IFIT1B-R-XhoI	"	GGGCTCGAGTTAAAATATAGGGTTCAGGTCAGCAGCC
Mouse-IFIT1B-R-XhoI	"	GGGCTCGAGTCAGAATGCAGGGTTCATTTCCCC
Oligos to clone Cat-IFITs to p413 with 3xFlag tag (vector p413-Human-IFIT1 digested with NotI and XhoI)
Oligo name	PCR template	Oligo sequence (restriction site underlined)
Flag-Cat-IFIT1-F-NotI	Genomic DNA from cat (CRFK cells)	GGGGCGGCCGCAATGAGTAAGAACGCTGATGAGGTCAAAGG
Flag-Cat-IFIT1-R-XhoI	"	GGGCTCGAGTCAGGTACCAGAGTTCCCAGAG
Flag-Cat-IFIT1L-F-NotI	"	GGGGCGGCCGCAATGAGTGACGAATCAAACGGGAATCCC
Flag-Cat-IFIT1L-R-XhoI	"	GGGCTCGAGTCAGACCATGGCGTTGGAGTC
		Cloing to pRS305 to linearize
		FTSJD2-Yeast-XhoI-F		gggctcgagATGAAGAGGAGAACTGACCCAGAATGC
		FTSJD2-Yeast-NotI-R		ggggcggccgcTTAGGCCCTGTGCATCTGGATG
		Quickchnage K239A
		26	FTSJD2_K239A_F	ACA GGG CAG CAA TGG CGA TGG CTA ACA TGG AT
		27	FTSJD2_K239A_R	ATC CAT GTT AGC CAT CGC CAT TGC TGC CCT GT
		Creating pMD143
		gBlock001	mCherry-T2A-3XFlag-MCS	gBlock001: mCherry-T2A-3XFlag-MCS	GATCGATCCCTGCAGGATGGTGAGCAAGGGCGAGGAGGATAACATGGCCATCATCAAGGAGTTCATGCGCTTCAAGGTGCACATGGAGGGCTCCGTGAACGGCCACGAGTTCGAGATCGAGGGCGAGGGCGAGGGCCGCCCCTACGAGGGCACCCAGACCGCCAAGCTGAAGGTGACCAAGGGTGGCCCCCTGCCCTTCGCCTGGGACATCCTGTCCCCTCAGTTCATGTACGGCTCCAAGGCCTACGTGAAGCACCCCGCCGACATCCCCGACTACTTGAAGCTGTCCTTCCCCGAGGGCTTCAAGTGGGAGCGCGTGATGAACTTCGAGGACGGCGGCGTGGTGACCGTGACCCAGGACTCCTCCCTCCAGGACGGCGAGTTCATCTACAAGGTGAA…
		gBlock002	mCherry-T2A-3XFlag-MCS	gBlock002: mCherry-T2A-3XFlag-MCS	GCACCAACTTCCCCTCCGACGGCCCCGTAATGCAGAAGAAGACCATGGGCTGGGAGGCCTCCTCCGAGCGGATGTACCCCGAGGACGGCGCCCTGAAGGGCGAGATCAAGCAGAGGCTGAAGCTGAAGGACGGCGGCCACTACGACGCTGAGGTCAAGACCACCTACAAGGCCAAGAAGCCCGTGCAGCTGCCCGGCGCCTACAACGTCAACATCAAGTTGGACATCACCTCCCACAACGAGGACTACACCATCGTGGAACAGTACGAACGCGCCGAGGGCCGCCACTCCACCGGCGGCATGGACGAGCTGTACAAGGAAGGTCGTGGTTCTTTATTAACTTGTGGTGATGTTGAAGAAAATCCTGGTCCTCTCGAGATGGACTACAAAGACCATGACG…
		MD0630	mCherry-F-SbfI	MD0630: mCherry-F-SbfI	GATCGATCCCTGCAGGATGGTGAGC
		MD0708	Flag-MCS-for-Shieldstitch-R-EcoRI	MD0708: Flag-MCS-for-Shieldstitch-R-EcoRI	cgatcgaattccggatcccaattgg
